# Supplementary material for: Association of Trace Element Levels with Outcomes in Critically Ill COVID-19 Patients
Source: Nutrients. 2023 Jul 26;15(15):3308. doi: 10.3390/nu15153308 (PMC10421129; doi:10.3390/nu15153308)
Supplement: Supplementary file 1 [file nutrients-15-03308-s001.zip]

Archive with 1 entries (1 files):
- nutrients-2515821-supplementary.pdf
